# Supplementary material for: High-Risk Human Papillomaviruses and Epstein–Barr Virus in Colorectal Cancer and Their Association with Clinicopathological Status
Source: Pathogens. 2020 Jun 8;9(6):452. doi: 10.3390/pathogens9060452 (PMC7350373; doi:10.3390/pathogens9060452)
Supplement: Supplementary file 1 [file pathogens-09-00452-s001.zip]

Archive with 1 entries (1 files):
- pathogens-795201-supplementary.xlsx
