# Supplementary material for: High-Risk Human Papillomaviruses and Epstein–Barr Virus in Colorectal Cancer and Their Association with Clinicopathological Status
Source: Pathogens. 2020 Jun 8;9(6):452. doi: 10.3390/pathogens9060452 (PMC7350373; doi:10.3390/pathogens9060452)
Supplement: Supplementary file 1 [file pathogens-09-00452-s001.zip › pathogens-795201-supplementary.xlsx]

## Sheet: HPV in RC
Sample No.	HPV16.E7	HPV18.E6	HPV31.E7	HPV35.E7	HPV39	HPV45.E7	HPV51.E7	HPV52.E7	HPV56
16	Y	N	Y	Y	N	Y	Y	Y	Y	7	3
18	Y	N	Y	Y	Y	Y	Y	Y	N	7		0.0291262
23	Y	N	Y	Y	N	Y	Y	Y	Y	7
8	Y	N	Y	Y	N	Y	Y	Y	N	6	12
9	Y	Y	N	Y	N	Y	Y	N	Y	6
11	Y	N	Y	Y	N	Y	Y	Y	N	6
12	Y	N	Y	Y	N	Y	Y	Y	N	6
17	Y	Y	Y	Y	N	N	Y	N	Y	6
22	Y	N	Y	Y	N	Y	Y	Y	N	6		0.116505
24	Y	Y	Y	Y	N	N	Y	Y	N	6
25	Y	Y	N	Y	N	Y	Y	Y	N	6
26	Y	N	Y	Y	N	Y	Y	Y	N	6
32	Y	N	Y	Y	N	Y	Y	Y	N	6
50	Y	Y	Y	N	N	Y	Y	Y	N	6
67	Y	Y	Y	N	N	Y	Y	Y	N	6
4	Y	N	Y	Y	N	N	Y	N	Y	5	11
10	Y	N	Y	Y	N	N	Y	N	Y	5
13	Y	N	Y	Y	N	N	Y	N	Y	5
19	Y	N	Y	Y	N	N	Y	N	Y	5
33	N	N	Y	Y	N	Y	Y	Y	N	5
51	Y	Y	Y	N	N	Y	N	Y	N	5		0.106796
74	N	Y	Y	N	N	Y	Y	Y	N	5
75	N	Y	Y	N	N	Y	Y	Y	N	5
83	N	Y	Y	N	N	Y	Y	Y	N	5
91	N	Y	Y	N	N	Y	Y	Y	N	5
92	N	Y	Y	N	N	Y	Y	Y	N	5
1	N	N	N	Y	N	Y	Y	Y	N	4	18
2	Y	N	Y	N	N	Y	Y	N	N	4
5	Y	N	N	Y	N	N	Y	N	Y	4
6	Y	N	Y	N	N	N	Y	Y	N	4
14	Y	Y	Y	N	N	N	Y	N	N	4
15	Y	Y	Y	N	N	N	Y	N	N	4
29	Y	N	Y	N	N	Y	N	Y	N	4
30	Y	N	Y	N	N	Y	N	Y	N	4
31	N	N	Y	N	N	Y	Y	Y	N	4		0.174757
49	N	Y	Y	N	N	Y	Y	N	N	4
57	N	Y	Y	N	N	Y	N	Y	N	4
60	Y	Y	Y	N	N	Y	N	N	N	4
65	N	Y	Y	N	N	Y	N	Y	N	4
66	N	Y	Y	N	N	Y	N	Y	N	4
68	N	Y	Y	N	N	Y	N	Y	N	4
82	N	Y	Y	N	N	Y	N	Y	N	4
84	N	Y	Y	N	N	Y	N	Y	N	4
99	Y	Y	N	Y	N	N	N	Y	N	4
3	Y	N	Y	Y	N	N	N	N	N	3	14
7	N	Y	Y	N	N	N	Y	N	N	3
20	Y	N	Y	N	N	N	Y	N	N	3
44	Y	Y	N	N	N	N	Y	N	N	3
45	Y	Y	N	N	N	N	Y	N	N	3
46	Y	Y	N	N	N	N	Y	N	N	3
52	Y	Y	N	N	N	Y	N	N	N	3
58	N	Y	Y	N	N	Y	N	N	N	3		0.135922
59	Y	Y	Y	N	N	N	N	N	N	3
61	Y	Y	Y	N	N	N	N	N	N	3
76	N	Y	Y	N	N	Y	N	N	N	3
87	Y	N	N	Y	N	N	Y	N	N	3
90	N	Y	Y	N	N	N	N	Y	N	3
95	Y	N	N	Y	N	N	Y	N	N	3
37	Y	Y	N	N	N	N	N	N	N	2	16
38	N	Y	N	N	N	N	Y	N	N	2
39	Y	Y	N	N	N	N	N	N	N	2
40	Y	Y	N	N	N	N	N	N	N	2
41	Y	Y	N	N	N	N	N	N	N	2
43	N	Y	N	N	N	Y	N	N	N	2
47	Y	Y	N	N	N	N	N	N	N	2
48	N	Y	N	N	N	N	Y	N	N	2		0.15534
53	Y	Y	N	N	N	N	N	N	N	2
56	Y	Y	N	N	N	N	N	N	N	2
64	N	Y	Y	N	N	N	N	N	N	2
73	N	N	N	N	N	N	Y	Y	N	2
89	N	N	Y	N	N	N	N	Y	N	2
94	Y	N	N	N	N	N	Y	N	N	2
98	N	Y	Y	N	N	N	N	N	N	2
100	Y	N	N	Y	N	N	N	N	N	2
27	N	N	N	N	N	Y	N	N	N	1	16
28	N	N	Y	N	N	N	N	N	N	1
36	N	Y	N	N	N	N	N	N	N	1
42	N	Y	N	N	N	N	N	N	N	1
54	N	Y	N	N	N	N	N	N	N	1
55	N	Y	N	N	N	N	N	N	N	1
62	N	Y	N	N	N	N	N	N	N	1
63	N	Y	N	N	N	N	N	N	N	1
79	N	N	N	N	N	N	Y	N	N	1
81	N	N	N	N	N	N	N	Y	N	1
85	N	N	N	N	N	N	Y	N	N	1
86	Y	N	N	N	N	N	N	N	N	1
93	N	N	N	N	N	N	Y	N	N	1
97	Y	N	N	N	N	N	N	N	N	1
101	Y	N	N	N	N	N	N	N	N	1
102	Y	N	N	N	N	N	N	N	N	1
21	N	N	N	N	N	N	N	N	N	0	12
34	N	N	N	N	N	N	N	N	N	0
35	N	N	N	N	N	N	N	N	N	0
69	N	N	N	N	N	N	N	N	N	0
70	N	N	N	N	N	N	N	N	N	0
71	N	N	N	N	N	N	N	N	N	0		0.116505
72	N	N	N	N	N	N	N	N	N	0
77	N	N	N	N	N	N	N	N	N	0
78	N	N	N	N	N	N	N	N	N	0
80	N	N	N	N	N	N	N	N	N	0
88	N	N	N	N	N	N	N	N	N	0
96	N	N	N	N	N	N	N	N	N	0
TOTAL	55	51	54	25	1	38	47	38	9
%	53.9216	50	52.9412	24.5098	0.980392	37.2549	46.0784	37.2549	8.82353

## Sheet: HPV16+HPV18
Sample No.	HPV16.E7	HPV18.E6	Co-presence
1	N	N	N
2	Y	N	N
3	Y	N	N
4	Y	N	N
5	Y	N	N
6	Y	N	N
7	N	Y	N
8	Y	N	N
9	Y	Y	Y
10	Y	N	N
11	Y	N	N
12	Y	N	N
13	Y	N	N
14	Y	Y	Y
15	Y	Y	Y
16	Y	N	N
17	Y	Y	Y
18	Y	N	N
19	Y	N	N
20	Y	N	N
21	N	N	N
22	Y	N	N
23	Y	N	N
24	Y	Y	Y
25	Y	Y	Y
26	Y	N	N
27	N	N	N
28	N	N	N
29	Y	N	N
30	Y	N	N
31	N	N	N
32	Y	N	N
33	N	N	N
34	N	N	N
35	N	N	N
36	N	Y	N
37	Y	Y	Y
38	N	Y	N
39	Y	Y	Y
40	Y	Y	Y
41	Y	Y	Y
42	N	Y	N
43	N	Y	N
44	Y	Y	Y
45	Y	Y	Y
46	Y	Y	Y
47	Y	Y	Y
48	N	Y	N
49	N	Y	N
50	Y	Y	Y
51	Y	Y	Y
52	Y	Y	Y
53	Y	Y	Y
54	N	Y	N
55	N	Y	N
56	Y	Y	Y
57	N	Y	N
58	N	Y	N
59	Y	Y	Y
60	Y	Y	Y
61	Y	Y	Y
62	N	Y	N
63	N	Y	N
64	N	Y	N
65	N	Y	N
66	N	Y	N
67	Y	Y	Y
68	N	Y	N
69	N	N	N
70	N	N	N
71	N	N	N
72	N	N	N
73	N	N	N
74	N	Y	N
75	N	Y	N
76	N	Y	N
77	N	N	N
78	N	N	N
79	N	N	N
80	N	N	N
81	N	N	N
82	N	Y	N
83	N	Y	N
84	N	Y	N
85	N	N	N
86	Y	N	N
87	Y	N	N
88	N	N	N
89	N	N	N
90	N	Y	N
91	N	Y	N
92	N	Y	N
93	N	N	N
94	Y	N	N
95	Y	N	N
96	N	N	N
97	Y	N	N
98	N	Y	N
99	Y	Y	N
100	Y	N	N
101	Y	N	N
102	Y	N	N
TOTAL	55	51	23
%	53.9216	50	22.549

## Sheet: HPV16+HPV31
Sample No.	HPV16.E7	HPV31.E7	Co-presence
1	N	N	N
2	Y	Y	Y
3	Y	Y	Y
4	Y	Y	Y
5	Y	N	N
6	Y	Y	Y
7	N	Y	N
8	Y	Y	Y
9	Y	N	N
10	Y	Y	Y
11	Y	Y	Y
12	Y	Y	Y
13	Y	Y	Y
14	Y	Y	Y
15	Y	Y	Y
16	Y	Y	Y
17	Y	Y	Y
18	Y	Y	Y
19	Y	Y	Y
20	Y	Y	Y
21	N	N	N
22	Y	Y	Y
23	Y	Y	Y
24	Y	Y	Y
25	Y	N	N
26	Y	Y	Y
27	N	N	N
28	N	Y	N
29	Y	Y	Y
30	Y	Y	Y
31	N	Y	N
32	Y	Y	Y
33	N	Y	N
34	N	N	N
35	N	N	N
36	N	N	N
37	Y	N	N
38	N	N	N
39	Y	N	N
40	Y	N	N
41	Y	N	N
42	N	N	N
43	N	N	N
44	Y	N	N
45	Y	N	N
46	Y	N	N
47	Y	N	N
48	N	N	N
49	N	Y	N
50	Y	Y	Y
51	Y	Y	Y
52	Y	N	N
53	Y	N	N
54	N	N	N
55	N	N	N
56	Y	N	N
57	N	Y	N
58	N	Y	N
59	Y	Y	Y
60	Y	Y	Y
61	Y	Y	Y
62	N	N	N
63	N	N	N
64	N	Y	N
65	N	Y	N
66	N	Y	N
67	Y	Y	Y
68	N	Y	N
69	N	N	N
70	N	N	N
71	N	N	N
72	N	N	N
73	N	N	N
74	N	Y	N
75	N	Y	N
76	N	Y	N
77	N	N	N
78	N	N	N
79	N	N	N
80	N	N	N
81	N	N	N
82	N	Y	N
83	N	Y	N
84	N	Y	N
85	N	N	N
86	Y	N	N
87	Y	N	N
88	N	N	N
89	N	Y	N
90	N	Y	N
91	N	Y	N
92	N	Y	N
93	N	N	N
94	Y	N	N
95	Y	N	N
96	N	N	N
97	Y	N	N
98	N	Y	N
99	Y	N	N
100	Y	N	N
101	Y	N	N
102	Y	N	N
TOTAL	55	54	29
%	53.9216	52.9412	28.4314

## Sheet: HPV16+HPV39
Sample No.	HPV16.E7	HPV39	Co-presence
1	N	N	N
2	Y	N	N
3	Y	N	N
4	Y	N	N
5	Y	N	N
6	Y	N	N
7	N	N	N
8	Y	N	N
9	Y	N	N
10	Y	N	N
11	Y	N	N
12	Y	N	N
13	Y	N	N
14	Y	N	N
15	Y	N	N
16	Y	N	N
17	Y	N	N
18	Y	Y	Y
19	Y	N	N
20	Y	N	N
21	N	N	N
22	Y	N	N
23	Y	N	N
24	Y	N	N
25	Y	N	N
26	Y	N	N
27	N	N	N
28	N	N	N
29	Y	N	N
30	Y	N	N
31	N	N	N
32	Y	N	N
33	N	N	N
34	N	N	N
35	N	N	N
36	N	N	N
37	Y	N	N
38	N	N	N
39	Y	N	N
40	Y	N	N
41	Y	N	N
42	N	N	N
43	N	N	N
44	Y	N	N
45	Y	N	N
46	Y	N	N
47	Y	N	N
48	N	N	N
49	N	N	N
50	Y	N	N
51	Y	N	N
52	Y	N	N
53	Y	N	N
54	N	N	N
55	N	N	N
56	Y	N	N
57	N	N	N
58	N	N	N
59	Y	N	N
60	Y	N	N
61	Y	N	N
62	N	N	N
63	N	N	N
64	N	N	N
65	N	N	N
66	N	N	N
67	Y	N	N
68	N	N	N
69	N	N	N
70	N	N	N
71	N	N	N
72	N	N	N
73	N	N	N
74	N	N	N
75	N	N	N
76	N	N	N
77	N	N	N
78	N	N	N
79	N	N	N
80	N	N	N
81	N	N	N
82	N	N	N
83	N	N	N
84	N	N	N
85	N	N	N
86	Y	N	N
87	Y	N	N
88	N	N	N
89	N	N	N
90	N	N	N
91	N	N	N
92	N	N	N
93	N	N	N
94	Y	N	N
95	Y	N	N
96	N	N	N
97	Y	N	N
98	N	N	N
99	Y	N	N
100	Y	N	N
101	Y	N	N
102	Y	N	N
TOTAL	55	1	1
%	53.9216	0.980392	0.980392

## Sheet: HPV16+HPV45
Sample No.	HPV16.E7	HPV45.E7	Co-presecce
1	N	Y	N
2	Y	Y	Y
3	Y	N	N
4	Y	N	N
5	Y	N	N
6	Y	N	N
7	N	N	N
8	Y	Y	Y
9	Y	Y	Y
10	Y	N	N
11	Y	Y	Y
12	Y	Y	Y
13	Y	N	N
14	Y	N	N
15	Y	N	N
16	Y	Y	Y
17	Y	N	N
18	Y	Y	Y
19	Y	N	N
20	Y	N	N
21	N	N	N
22	Y	Y	Y
23	Y	Y	Y
24	Y	N	N
25	Y	Y	Y
26	Y	Y	Y
27	N	Y	N
28	N	N	N
29	Y	Y	Y
30	Y	Y	Y
31	N	Y	N
32	Y	Y	Y
33	N	Y	N
34	N	N	N
35	N	N	N
36	N	N	N
37	Y	N	N
38	N	N	N
39	Y	N	N
40	Y	N	N
41	Y	N	N
42	N	N	N
43	N	Y	N
44	Y	N	N
45	Y	N	N
46	Y	N	N
47	Y	N	N
48	N	N	N
49	N	Y	N
50	Y	Y	Y
51	Y	Y	Y
52	Y	Y	Y
53	Y	N	N
54	N	N	N
55	N	N	N
56	Y	N	N
57	N	Y	N
58	N	Y	N
59	Y	N	N
60	Y	Y	Y
61	Y	N	N
62	N	N	N
63	N	N	N
64	N	N	N
65	N	Y	N
66	N	Y	N
67	Y	Y	Y
68	N	Y	N
69	N	N	N
70	N	N	N
71	N	N	N
72	N	N	N
73	N	N	N
74	N	Y	N
75	N	Y	N
76	N	Y	N
77	N	N	N
78	N	N	N
79	N	N	N
80	N	N	N
81	N	N	N
82	N	Y	N
83	N	Y	N
84	N	Y	N
85	N	N	N
86	Y	N	N
87	Y	N	N
88	N	N	N
89	N	N	N
90	N	N	N
91	N	Y	N
92	N	Y	N
93	N	N	N
94	Y	N	N
95	Y	N	N
96	N	N	N
97	Y	N	N
98	N	N	N
99	Y	N	N
100	Y	N	N
101	Y	N	N
102	Y	N	N
TOTAL	55	38	20
%	53.9216	37.2549	19.6078

## Sheet: HPV16+HPV51
Sample No.	HPV16.E7	HPV51.E7	Co-presecce
1	N	Y	N
2	Y	Y	Y
3	Y	N	N
4	Y	Y	Y
5	Y	Y	Y
6	Y	Y	Y
7	N	Y	N
8	Y	Y	Y
9	Y	Y	Y
10	Y	Y	Y
11	Y	Y	Y
12	Y	Y	Y
13	Y	Y	Y
14	Y	Y	Y
15	Y	Y	Y
16	Y	Y	Y
17	Y	Y	Y
18	Y	Y	Y
19	Y	Y	Y
20	Y	Y	Y
21	N	N	N
22	Y	Y	Y
23	Y	Y	Y
24	Y	Y	Y
25	Y	Y	Y
26	Y	Y	Y
27	N	N	N
28	N	N	N
29	Y	N	N
30	Y	N	N
31	N	Y	N
32	Y	Y	Y
33	N	Y	N
34	N	N	N
35	N	N	N
36	N	N	N
37	Y	N	N
38	N	Y	N
39	Y	N	N
40	Y	N	N
41	Y	N	N
42	N	N	N
43	N	N	N
44	Y	Y	Y
45	Y	Y	Y
46	Y	Y	Y
47	Y	N	N
48	N	Y	N
49	N	Y	N
50	Y	Y	Y
51	Y	N	N
52	Y	N	N
53	Y	N	N
54	N	N	N
55	N	N	N
56	Y	N	N
57	N	N	N
58	N	N	N
59	Y	N	N
60	Y	N	N
61	Y	N	N
62	N	N	N
63	N	N	N
64	N	N	N
65	N	N	N
66	N	N	N
67	Y	Y	Y
68	N	N	N
69	N	N	N
70	N	N	N
71	N	N	N
72	N	N	N
73	N	Y	N
74	N	Y	N
75	N	Y	N
76	N	N	N
77	N	N	N
78	N	N	N
79	N	Y	N
80	N	N	N
81	N	N	N
82	N	N	N
83	N	Y	N
84	N	N	N
85	N	Y	N
86	Y	N	N
87	Y	Y	Y
88	N	N	N
89	N	N	N
90	N	N	N
91	N	Y	N
92	N	Y	N
93	N	Y	N
94	Y	Y	Y
95	Y	Y	Y
96	N	N	N
97	Y	N	N
98	N	N	N
99	Y	N	N
100	Y	N	N
101	Y	N	N
102	Y	N	N
TOTAL	55	47	31
%	53.9216	46.0784	30.3922

## Sheet: HPV16+HPV52
Sample No.	HPV16.E7	HPV52.E7	Co-presence
1	N	Y	N
2	Y	N	N
3	Y	N	N
4	Y	N	N
5	Y	N	N
6	Y	Y	Y
7	N	N	N
8	Y	Y	Y
9	Y	N	N
10	Y	N	N
11	Y	Y	Y
12	Y	Y	Y
13	Y	N	N
14	Y	N	N
15	Y	N	N
16	Y	Y	Y
17	Y	N	N
18	Y	Y	Y
19	Y	N	N
20	Y	N	N
21	N	N	N
22	Y	Y	Y
23	Y	Y	Y
24	Y	Y	Y
25	Y	Y	Y
26	Y	Y	Y
27	N	N	N
28	N	N	N
29	Y	Y	Y
30	Y	Y	Y
31	N	Y	N
32	Y	Y	Y
33	N	Y	N
34	N	N	N
35	N	N	N
36	N	N	N
37	Y	N	N
38	N	N	N
39	Y	N	N
40	Y	N	N
41	Y	N	N
42	N	N	N
43	N	N	N
44	Y	N	N
45	Y	N	N
46	Y	N	N
47	Y	N	N
48	N	N	N
49	N	N	N
50	Y	Y	Y
51	Y	Y	Y
52	Y	N	N
53	Y	N	N
54	N	N	N
55	N	N	N
56	Y	N	N
57	N	Y	N
58	N	N	N
59	Y	N	N
60	Y	N	N
61	Y	N	N
62	N	N	N
63	N	N	N
64	N	N	N
65	N	Y	N
66	N	Y	N
67	Y	Y	Y
68	N	Y	N
69	N	N	N
70	N	N	N
71	N	N	N
72	N	N	N
73	N	Y	N
74	N	Y	N
75	N	Y	N
76	N	N	N
77	N	N	N
78	N	N	N
79	N	N	N
80	N	N	N
81	N	Y	N
82	N	Y	N
83	N	Y	N
84	N	Y	N
85	N	N	N
86	Y	N	N
87	Y	N	N
88	N	N	N
89	N	Y	N
90	N	Y	N
91	N	Y	N
92	N	Y	N
93	N	N	N
94	Y	N	N
95	Y	N	N
96	N	N	N
97	Y	N	N
98	N	N	N
99	Y	Y	Y
100	Y	N	N
101	Y	N	N
102	Y	N	N
TOTAL	55	38	18
%	53.9216	37.2549	17.6471

## Sheet: HPV16+HPV56
Sample No.	HPV16.E7	HPV56	Co-presence
1	N	N	N
2	Y	N	N
3	Y	N	N
4	Y	Y	Y
5	Y	Y	Y
6	Y	N	N
7	N	N	N
8	Y	N	N
9	Y	Y	Y
10	Y	Y	Y
11	Y	N	N
12	Y	N	N
13	Y	Y	Y
14	Y	N	N
15	Y	N	N
16	Y	Y	Y
17	Y	Y	Y
18	Y	N	N
19	Y	Y	Y
20	Y	N	N
21	N	N	N
22	Y	N	N
23	Y	Y	Y
24	Y	N	N
25	Y	N	N
26	Y	N	N
27	N	N	N
28	N	N	N
29	Y	N	N
30	Y	N	N
31	N	N	N
32	Y	N	N
33	N	N	N
34	N	N	N
35	N	N	N
36	N	N	N
37	Y	N	N
38	N	N	N
39	Y	N	N
40	Y	N	N
41	Y	N	N
42	N	N	N
43	N	N	N
44	Y	N	N
45	Y	N	N
46	Y	N	N
47	Y	N	N
48	N	N	N
49	N	N	N
50	Y	N	N
51	Y	N	N
52	Y	N	N
53	Y	N	N
54	N	N	N
55	N	N	N
56	Y	N	N
57	N	N	N
58	N	N	N
59	Y	N	N
60	Y	N	N
61	Y	N	N
62	N	N	N
63	N	N	N
64	N	N	N
65	N	N	N
66	N	N	N
67	Y	N	N
68	N	N	N
69	N	N	N
70	N	N	N
71	N	N	N
72	N	N	N
73	N	N	N
74	N	N	N
75	N	N	N
76	N	N	N
77	N	N	N
78	N	N	N
79	N	N	N
80	N	N	N
81	N	N	N
82	N	N	N
83	N	N	N
84	N	N	N
85	N	N	N
86	Y	N	N
87	Y	N	N
88	N	N	N
89	N	N	N
90	N	N	N
91	N	N	N
92	N	N	N
93	N	N	N
94	Y	N	N
95	Y	N	N
96	N	N	N
97	Y	N	N
98	N	N	N
99	Y	N	N
100	Y	N	N
101	Y	N	N
102	Y	N	N
TOTAL	55	9	9
%	53.9216	8.82353	8.82353
